# Supplementary material for: Reduction in use of MRI and arthroscopy among patients with degenerative knee disease in independent treatment centers versus general hospitals: a time series analysis
Source: Int J Qual Health Care. 2024 Jan 22;36(1):mzae004. doi: 10.1093/intqhc/mzae004 (PMC10849166; doi:10.1093/intqhc/mzae004)
Supplement: mzae004_Supp [file mzae004_supp.zip]

Archive with 2 entries (2 files):
- suppl_data/Supplement 1.docx
- suppl_data/Supplement 2.docx
